# Supplementary material for: Genetic Diversity and Population Structure of Maize (Zea mays L.) Inbred Lines in Association with Phenotypic and Grain Qualitative Traits Using SSR Genotyping
Source: Plants (Basel). 2024 Mar 13;13(6):823. doi: 10.3390/plants13060823 (PMC10975177; doi:10.3390/plants13060823)
Supplement: Supplementary file 1 [file plants-13-00823-s001.zip]

Archive with 2 entries (2 files):
- plants-2868639-supplementary.pdf
- Table S5. Nei genetic distance matrix between studied maize lines.xlsx
