# Supplementary material for: Genetic Diversity and Population Structure of Maize (Zea mays L.) Inbred Lines in Association with Phenotypic and Grain Qualitative Traits Using SSR Genotyping
Source: Plants (Basel). 2024 Mar 13;13(6):823. doi: 10.3390/plants13060823 (PMC10975177; doi:10.3390/plants13060823)
Supplement: Supplementary file 1 [file plants-13-00823-s001.zip › Table S5. Nei genetic distance matrix between studied maize lines.xlsx]

## Sheet: Table S5
Table S5. Nei genetic distance matrix between the studied maize lines
Genotypes	1	2	3	4	5	6	7	8	9	10	11	12	13	14	15	16	17	18	19	20	21	22	23	24	25	26	27	28	29	30	31	32	33	34	35	36	37	38	39	40	41	42	43	44	45	46	47	48	49
1	0
2	0.5	0
3	0.508197	0.42623	0
4	0.42623	0.483607	0.45082	0
5	0.508197	0.581967	0.5	0.401639	0
6	0.47541	0.508197	0.393443	0.467213	0.377049	0
7	0.491803	0.508197	0.491803	0.483607	0.5	0.47541	0
8	0.532787	0.557377	0.467213	0.5	0.483607	0.45082	0.45082	0
9	0.557377	0.442623	0.45082	0.52459	0.516393	0.442623	0.344262	0.52459	0
10	0.590164	0.47541	0.459016	0.385246	0.516393	0.491803	0.557377	0.45082	0.540984	0
11	0.54918	0.42623	0.52459	0.491803	0.516393	0.45082	0.557377	0.565574	0.5	0.42623	0
12	0.491803	0.491803	0.52459	0.483607	0.606557	0.434426	0.491803	0.516393	0.409836	0.491803	0.393443	0
13	0.540984	0.581967	0.516393	0.459016	0.565574	0.540984	0.532787	0.540984	0.508197	0.581967	0.581967	0.401639	0
14	0.5	0.598361	0.532787	0.557377	0.647541	0.557377	0.540984	0.52459	0.483607	0.54918	0.54918	0.45082	0.459016	0
15	0.459016	0.491803	0.52459	0.532787	0.704918	0.52459	0.557377	0.5	0.532787	0.516393	0.54918	0.409836	0.385246	0.393443	0
16	0.491803	0.47541	0.508197	0.467213	0.713115	0.52459	0.540984	0.54918	0.540984	0.52459	0.508197	0.508197	0.516393	0.45082	0.311475	0
17	0.598361	0.434426	0.5	0.442623	0.598361	0.557377	0.540984	0.516393	0.483607	0.483607	0.581967	0.45082	0.52459	0.483607	0.54918	0.5	0
18	0.45082	0.442623	0.459016	0.401639	0.557377	0.434426	0.47541	0.557377	0.47541	0.52459	0.52459	0.42623	0.5	0.483607	0.508197	0.508197	0.237705	0
19	0.516393	0.516393	0.483607	0.508197	0.581967	0.47541	0.491803	0.516393	0.57377	0.459016	0.491803	0.401639	0.532787	0.467213	0.352459	0.42623	0.491803	0.401639	0
20	0.508197	0.54918	0.532787	0.491803	0.590164	0.532787	0.508197	0.540984	0.483607	0.5	0.5	0.401639	0.508197	0.401639	0.360656	0.401639	0.459016	0.483607	0.368852	0
21	0.491803	0.459016	0.508197	0.565574	0.57377	0.540984	0.590164	0.614754	0.459016	0.540984	0.540984	0.508197	0.52459	0.5	0.467213	0.52459	0.483607	0.311475	0.42623	0.401639	0
22	0.45082	0.598361	0.508197	0.581967	0.557377	0.606557	0.54918	0.483607	0.5	0.598361	0.516393	0.5	0.54918	0.47541	0.47541	0.581967	0.508197	0.467213	0.377049	0.491803	0.532787	0
23	0.540984	0.57377	0.442623	0.360656	0.508197	0.52459	0.491803	0.491803	0.459016	0.42623	0.540984	0.540984	0.57377	0.5	0.483607	0.409836	0.483607	0.508197	0.377049	0.368852	0.47541	0.401639	0
24	0.516393	0.434426	0.516393	0.491803	0.557377	0.532787	0.508197	0.491803	0.442623	0.483607	0.418033	0.45082	0.590164	0.459016	0.491803	0.385246	0.360656	0.336066	0.45082	0.47541	0.418033	0.467213	0.409836	0
25	0.442623	0.442623	0.483607	0.47541	0.57377	0.491803	0.598361	0.508197	0.508197	0.491803	0.459016	0.508197	0.459016	0.532787	0.401639	0.442623	0.467213	0.508197	0.393443	0.483607	0.52459	0.368852	0.393443	0.42623	0
26	0.5	0.5	0.467213	0.590164	0.672131	0.614754	0.442623	0.5	0.418033	0.516393	0.5	0.385246	0.590164	0.508197	0.508197	0.581967	0.491803	0.516393	0.483607	0.491803	0.54918	0.491803	0.532787	0.459016	0.565574	0
27	0.540984	0.483607	0.631148	0.565574	0.57377	0.532787	0.540984	0.516393	0.516393	0.54918	0.631148	0.532787	0.606557	0.42623	0.565574	0.606557	0.631148	0.672131	0.598361	0.631148	0.663934	0.622951	0.581967	0.565574	0.663934	0.557377	0
28	0.459016	0.483607	0.581967	0.491803	0.52459	0.516393	0.483607	0.581967	0.47541	0.663934	0.581967	0.54918	0.409836	0.52459	0.5	0.631148	0.622951	0.483607	0.532787	0.590164	0.5	0.532787	0.622951	0.606557	0.54918	0.622951	0.459016	0
29	0.467213	0.5	0.483607	0.508197	0.606557	0.5	0.483607	0.622951	0.52459	0.647541	0.581967	0.532787	0.508197	0.557377	0.434426	0.45082	0.639344	0.5	0.45082	0.557377	0.516393	0.54918	0.5	0.508197	0.508197	0.639344	0.508197	0.352459	0
30	0.393443	0.57377	0.688525	0.598361	0.696721	0.57377	0.565574	0.516393	0.57377	0.590164	0.622951	0.52459	0.54918	0.368852	0.459016	0.47541	0.581967	0.590164	0.622951	0.565574	0.590164	0.516393	0.606557	0.54918	0.57377	0.532787	0.254098	0.483607	0.483607	0
31	0.5	0.508197	0.491803	0.467213	0.418033	0.47541	0.557377	0.508197	0.47541	0.540984	0.606557	0.622951	0.434426	0.565574	0.52459	0.52459	0.467213	0.42623	0.590164	0.598361	0.540984	0.565574	0.491803	0.54918	0.557377	0.598361	0.5	0.385246	0.352459	0.540984	0
32	0.442623	0.483607	0.5	0.52459	0.516393	0.45082	0.557377	0.54918	0.42623	0.614754	0.606557	0.532787	0.483607	0.467213	0.47541	0.565574	0.508197	0.5	0.57377	0.557377	0.54918	0.5	0.54918	0.52459	0.508197	0.639344	0.459016	0.442623	0.377049	0.434426	0.401639	0
33	0.5	0.54918	0.5	0.639344	0.540984	0.516393	0.52459	0.47541	0.516393	0.663934	0.581967	0.647541	0.606557	0.459016	0.598361	0.581967	0.540984	0.532787	0.631148	0.622951	0.516393	0.52459	0.565574	0.491803	0.614754	0.622951	0.42623	0.491803	0.442623	0.418033	0.368852	0.295082	0
34	0.508197	0.491803	0.459016	0.516393	0.581967	0.540984	0.45082	0.54918	0.459016	0.508197	0.590164	0.57377	0.54918	0.483607	0.557377	0.459016	0.434426	0.409836	0.557377	0.565574	0.508197	0.581967	0.47541	0.483607	0.57377	0.54918	0.467213	0.467213	0.303279	0.42623	0.278689	0.385246	0.401639	0
35	0.47541	0.409836	0.52459	0.5	0.54918	0.57377	0.459016	0.516393	0.516393	0.557377	0.508197	0.508197	0.45082	0.5	0.508197	0.57377	0.483607	0.459016	0.52459	0.532787	0.508197	0.557377	0.54918	0.5	0.516393	0.54918	0.54918	0.401639	0.336066	0.491803	0.393443	0.352459	0.368852	0.311475	0
36	0.508197	0.483607	0.532787	0.508197	0.532787	0.581967	0.467213	0.418033	0.483607	0.5	0.590164	0.54918	0.540984	0.52459	0.467213	0.5	0.47541	0.516393	0.483607	0.622951	0.614754	0.508197	0.54918	0.47541	0.434426	0.57377	0.47541	0.52459	0.459016	0.45082	0.418033	0.377049	0.442623	0.303279	0.352459	0
37	0.45082	0.565574	0.581967	0.639344	0.647541	0.54918	0.614754	0.442623	0.54918	0.565574	0.540984	0.45082	0.47541	0.409836	0.368852	0.483607	0.52459	0.5	0.45082	0.491803	0.434426	0.42623	0.52459	0.377049	0.385246	0.598361	0.57377	0.508197	0.491803	0.467213	0.54918	0.459016	0.47541	0.483607	0.467213	0.360656	0
38	0.54918	0.368852	0.5	0.557377	0.631148	0.557377	0.483607	0.508197	0.434426	0.647541	0.581967	0.434426	0.508197	0.540984	0.434426	0.52459	0.47541	0.434426	0.491803	0.557377	0.467213	0.540984	0.57377	0.47541	0.565574	0.434426	0.47541	0.491803	0.442623	0.491803	0.467213	0.540984	0.540984	0.483607	0.434426	0.540984	0.459016	0
39	0.614754	0.606557	0.557377	0.483607	0.631148	0.557377	0.565574	0.434426	0.590164	0.52459	0.672131	0.57377	0.532787	0.52459	0.491803	0.516393	0.483607	0.508197	0.47541	0.565574	0.540984	0.581967	0.491803	0.622951	0.467213	0.614754	0.590164	0.581967	0.5	0.57377	0.540984	0.516393	0.557377	0.565574	0.557377	0.483607	0.442623	0.491803	0
40	0.52459	0.54918	0.467213	0.42623	0.434426	0.483607	0.54918	0.532787	0.5	0.54918	0.590164	0.581967	0.557377	0.442623	0.418033	0.508197	0.508197	0.483607	0.47541	0.557377	0.581967	0.540984	0.491803	0.540984	0.434426	0.631148	0.590164	0.508197	0.508197	0.606557	0.5	0.442623	0.557377	0.532787	0.565574	0.442623	0.47541	0.491803	0.442623	0
41	0.508197	0.459016	0.47541	0.5	0.614754	0.516393	0.532787	0.467213	0.57377	0.590164	0.557377	0.377049	0.491803	0.418033	0.409836	0.491803	0.434426	0.459016	0.508197	0.45082	0.52459	0.483607	0.590164	0.483607	0.47541	0.52459	0.52459	0.483607	0.459016	0.491803	0.508197	0.483607	0.434426	0.508197	0.393443	0.516393	0.401639	0.385246	0.47541	0.565574	0
42	0.47541	0.491803	0.377049	0.459016	0.508197	0.483607	0.483607	0.5	0.459016	0.532787	0.54918	0.459016	0.467213	0.532787	0.459016	0.42623	0.42623	0.459016	0.459016	0.508197	0.508197	0.467213	0.418033	0.45082	0.42623	0.45082	0.639344	0.557377	0.54918	0.614754	0.377049	0.581967	0.54918	0.459016	0.57377	0.516393	0.434426	0.418033	0.557377	0.418033	0.42623	0
43	0.401639	0.5	0.483607	0.409836	0.508197	0.581967	0.5	0.459016	0.557377	0.418033	0.532787	0.5	0.52459	0.491803	0.442623	0.532787	0.459016	0.45082	0.442623	0.508197	0.45082	0.434426	0.491803	0.442623	0.491803	0.377049	0.606557	0.590164	0.606557	0.565574	0.581967	0.622951	0.622951	0.565574	0.54918	0.606557	0.540984	0.491803	0.483607	0.508197	0.467213	0.418033	0
44	0.483607	0.581967	0.483607	0.45082	0.557377	0.508197	0.52459	0.540984	0.467213	0.516393	0.606557	0.45082	0.606557	0.393443	0.532787	0.598361	0.434426	0.42623	0.459016	0.532787	0.467213	0.540984	0.516393	0.516393	0.532787	0.557377	0.590164	0.57377	0.57377	0.57377	0.680328	0.508197	0.557377	0.565574	0.532787	0.557377	0.459016	0.459016	0.442623	0.327869	0.409836	0.532787	0.442623	0
45	0.47541	0.52459	0.52459	0.565574	0.557377	0.483607	0.47541	0.52459	0.516393	0.540984	0.590164	0.377049	0.45082	0.532787	0.459016	0.581967	0.401639	0.491803	0.401639	0.516393	0.614754	0.442623	0.516393	0.467213	0.434426	0.483607	0.516393	0.614754	0.483607	0.5	0.508197	0.45082	0.516393	0.52459	0.459016	0.45082	0.516393	0.45082	0.540984	0.532787	0.467213	0.491803	0.467213	0.532787	0
46	0.47541	0.401639	0.483607	0.45082	0.508197	0.516393	0.483607	0.540984	0.467213	0.52459	0.540984	0.516393	0.401639	0.47541	0.418033	0.565574	0.532787	0.532787	0.483607	0.42623	0.483607	0.532787	0.532787	0.590164	0.42623	0.52459	0.532787	0.45082	0.508197	0.52459	0.54918	0.409836	0.57377	0.581967	0.459016	0.491803	0.532787	0.491803	0.54918	0.418033	0.467213	0.483607	0.508197	0.532787	0.459016	0
47	0.401639	0.377049	0.401639	0.418033	0.516393	0.516393	0.581967	0.52459	0.467213	0.532787	0.532787	0.5	0.409836	0.52459	0.467213	0.5	0.516393	0.508197	0.52459	0.491803	0.434426	0.52459	0.491803	0.47541	0.401639	0.57377	0.631148	0.5	0.508197	0.614754	0.590164	0.516393	0.622951	0.565574	0.45082	0.516393	0.47541	0.459016	0.557377	0.45082	0.483607	0.5	0.508197	0.393443	0.508197	0.368852	0
48	0.418033	0.52459	0.5	0.483607	0.516393	0.516393	0.565574	0.52459	0.508197	0.516393	0.557377	0.467213	0.516393	0.442623	0.45082	0.483607	0.467213	0.47541	0.409836	0.377049	0.5	0.401639	0.418033	0.42623	0.393443	0.540984	0.598361	0.516393	0.459016	0.5	0.459016	0.418033	0.508197	0.434426	0.467213	0.5	0.377049	0.47541	0.540984	0.385246	0.434426	0.385246	0.459016	0.393443	0.467213	0.516393	0.42623	0
49	0.418033	0.393443	0.47541	0.483607	0.540984	0.540984	0.393443	0.590164	0.418033	0.622951	0.442623	0.47541	0.508197	0.532787	0.508197	0.508197	0.516393	0.442623	0.491803	0.434426	0.42623	0.409836	0.5	0.401639	0.45082	0.434426	0.614754	0.434426	0.385246	0.540984	0.557377	0.467213	0.5	0.491803	0.442623	0.581967	0.5	0.45082	0.540984	0.483607	0.459016	0.459016	0.434426	0.532787	0.54918	0.336066	0.47541	0.393443	0
50	0.540984	0.532787	0.5	0.47541	0.647541	0.581967	0.54918	0.401639	0.483607	0.516393	0.434426	0.385246	0.565574	0.491803	0.459016	0.483607	0.442623	0.483607	0.483607	0.459016	0.5	0.327869	0.442623	0.360656	0.467213	0.459016	0.516393	0.606557	0.557377	0.5	0.598361	0.557377	0.52459	0.581967	0.54918	0.47541	0.442623	0.508197	0.5	0.590164	0.385246	0.516393	0.42623	0.565574	0.459016	0.590164	0.516393	0.54918	0.5
51	0.393443	0.409836	0.47541	0.5	0.516393	0.491803	0.442623	0.5	0.393443	0.557377	0.557377	0.540984	0.467213	0.483607	0.47541	0.52459	0.598361	0.557377	0.540984	0.598361	0.52459	0.54918	0.52459	0.581967	0.52459	0.467213	0.352459	0.368852	0.418033	0.409836	0.360656	0.401639	0.368852	0.393443	0.409836	0.516393	0.54918	0.368852	0.557377	0.581967	0.442623	0.508197	0.434426	0.598361	0.508197	0.45082	0.516393	0.516393	0.47541
52	0.52459	0.467213	0.467213	0.47541	0.540984	0.467213	0.5	0.5	0.565574	0.385246	0.434426	0.565574	0.622951	0.598361	0.52459	0.5	0.557377	0.532787	0.5	0.47541	0.614754	0.52459	0.418033	0.540984	0.385246	0.459016	0.655738	0.581967	0.52459	0.598361	0.54918	0.540984	0.639344	0.483607	0.5	0.52459	0.622951	0.639344	0.516393	0.508197	0.516393	0.45082	0.52459	0.57377	0.54918	0.52459	0.532787	0.434426	0.467213
53	0.47541	0.508197	0.459016	0.45082	0.54918	0.590164	0.491803	0.54918	0.557377	0.409836	0.47541	0.508197	0.467213	0.516393	0.467213	0.47541	0.5	0.42623	0.442623	0.5	0.508197	0.45082	0.393443	0.434426	0.377049	0.434426	0.696721	0.581967	0.483607	0.622951	0.442623	0.45082	0.516393	0.393443	0.393443	0.45082	0.483607	0.581967	0.540984	0.5	0.557377	0.459016	0.491803	0.54918	0.508197	0.5	0.483607	0.401639	0.409836
54	0.54918	0.459016	0.516393	0.442623	0.565574	0.540984	0.52459	0.57377	0.52459	0.47541	0.377049	0.47541	0.483607	0.42623	0.483607	0.442623	0.45082	0.409836	0.52459	0.483607	0.557377	0.516393	0.42623	0.393443	0.409836	0.581967	0.614754	0.557377	0.459016	0.540984	0.491803	0.52459	0.581967	0.393443	0.467213	0.467213	0.516393	0.54918	0.565574	0.467213	0.459016	0.459016	0.590164	0.5	0.590164	0.532787	0.467213	0.442623	0.418033
55	0.52459	0.385246	0.467213	0.47541	0.581967	0.532787	0.516393	0.516393	0.516393	0.5	0.336066	0.483607	0.385246	0.508197	0.442623	0.483607	0.52459	0.434426	0.5	0.442623	0.434426	0.442623	0.467213	0.459016	0.401639	0.52459	0.737705	0.459016	0.508197	0.663934	0.5	0.52459	0.57377	0.516393	0.467213	0.52459	0.508197	0.590164	0.565574	0.491803	0.483607	0.467213	0.508197	0.52459	0.590164	0.409836	0.352459	0.45082	0.385246
56	0.614754	0.459016	0.590164	0.483607	0.631148	0.57377	0.47541	0.52459	0.47541	0.47541	0.344262	0.459016	0.532787	0.565574	0.598361	0.42623	0.467213	0.508197	0.52459	0.483607	0.557377	0.532787	0.47541	0.385246	0.47541	0.418033	0.606557	0.532787	0.598361	0.57377	0.622951	0.696721	0.663934	0.52459	0.590164	0.598361	0.565574	0.483607	0.606557	0.598361	0.540984	0.45082	0.516393	0.508197	0.57377	0.557377	0.442623	0.52459	0.409836
57	0.606557	0.442623	0.508197	0.467213	0.663934	0.52459	0.42623	0.483607	0.459016	0.442623	0.42623	0.47541	0.483607	0.54918	0.532787	0.491803	0.483607	0.442623	0.491803	0.434426	0.508197	0.565574	0.459016	0.385246	0.508197	0.418033	0.622951	0.532787	0.467213	0.57377	0.557377	0.614754	0.614754	0.491803	0.508197	0.581967	0.581967	0.516393	0.557377	0.614754	0.52459	0.54918	0.540984	0.52459	0.540984	0.47541	0.434426	0.5	0.360656
58	0.590164	0.45082	0.483607	0.42623	0.639344	0.5	0.434426	0.516393	0.418033	0.418033	0.352459	0.45082	0.47541	0.540984	0.52459	0.516393	0.47541	0.45082	0.45082	0.442623	0.516393	0.491803	0.418033	0.42623	0.45082	0.409836	0.598361	0.52459	0.508197	0.598361	0.581967	0.606557	0.655738	0.532787	0.581967	0.57377	0.57377	0.557377	0.532787	0.557377	0.581967	0.52459	0.47541	0.532787	0.5	0.418033	0.45082	0.565574	0.336066
59	0.442623	0.459016	0.418033	0.532787	0.631148	0.467213	0.532787	0.57377	0.442623	0.52459	0.491803	0.409836	0.557377	0.57377	0.5	0.459016	0.598361	0.565574	0.532787	0.5	0.606557	0.5	0.557377	0.5	0.508197	0.385246	0.557377	0.639344	0.532787	0.557377	0.622951	0.581967	0.598361	0.590164	0.614754	0.54918	0.565574	0.532787	0.688525	0.581967	0.442623	0.418033	0.532787	0.57377	0.52459	0.483607	0.434426	0.557377	0.442623
60	0.532787	0.5	0.483607	0.57377	0.663934	0.581967	0.52459	0.557377	0.491803	0.557377	0.680328	0.47541	0.5	0.540984	0.491803	0.52459	0.540984	0.516393	0.540984	0.581967	0.622951	0.557377	0.696721	0.557377	0.631148	0.459016	0.467213	0.47541	0.393443	0.483607	0.467213	0.5	0.491803	0.418033	0.483607	0.491803	0.581967	0.442623	0.688525	0.540984	0.385246	0.47541	0.57377	0.508197	0.516393	0.540984	0.516393	0.467213	0.532787
61	0.663934	0.409836	0.47541	0.565574	0.598361	0.540984	0.532787	0.557377	0.47541	0.557377	0.639344	0.540984	0.483607	0.54918	0.540984	0.606557	0.516393	0.47541	0.540984	0.663934	0.57377	0.614754	0.590164	0.581967	0.590164	0.532787	0.483607	0.483607	0.385246	0.540984	0.409836	0.401639	0.418033	0.409836	0.442623	0.5	0.581967	0.45082	0.483607	0.418033	0.442623	0.52459	0.54918	0.483607	0.540984	0.483607	0.540984	0.52459	0.409836
62	0.647541	0.540984	0.622951	0.557377	0.590164	0.622951	0.557377	0.54918	0.5	0.57377	0.606557	0.540984	0.516393	0.516393	0.508197	0.557377	0.540984	0.57377	0.557377	0.631148	0.655738	0.680328	0.639344	0.631148	0.622951	0.54918	0.532787	0.532787	0.54918	0.47541	0.52459	0.54918	0.631148	0.540984	0.483607	0.491803	0.647541	0.516393	0.52459	0.45082	0.491803	0.540984	0.54918	0.45082	0.57377	0.45082	0.54918	0.491803	0.508197
63	0.57377	0.442623	0.47541	0.565574	0.655738	0.540984	0.508197	0.5	0.52459	0.459016	0.606557	0.606557	0.5	0.45082	0.409836	0.491803	0.5	0.459016	0.442623	0.614754	0.483607	0.614754	0.540984	0.45082	0.508197	0.532787	0.483607	0.5	0.352459	0.42623	0.42623	0.45082	0.467213	0.360656	0.42623	0.45082	0.418033	0.434426	0.442623	0.434426	0.47541	0.459016	0.434426	0.483607	0.47541	0.508197	0.54918	0.418033	0.442623
64	0.639344	0.491803	0.540984	0.581967	0.696721	0.54918	0.532787	0.540984	0.581967	0.47541	0.606557	0.590164	0.467213	0.5	0.42623	0.540984	0.516393	0.508197	0.52459	0.631148	0.557377	0.663934	0.622951	0.54918	0.52459	0.54918	0.532787	0.5	0.401639	0.42623	0.47541	0.467213	0.516393	0.42623	0.442623	0.54918	0.483607	0.483607	0.459016	0.483607	0.47541	0.516393	0.47541	0.540984	0.52459	0.52459	0.614754	0.483607	0.47541
65	0.540984	0.483607	0.418033	0.508197	0.590164	0.565574	0.606557	0.5	0.5	0.483607	0.483607	0.614754	0.409836	0.442623	0.385246	0.532787	0.491803	0.45082	0.5	0.606557	0.483607	0.491803	0.516393	0.540984	0.516393	0.540984	0.557377	0.459016	0.393443	0.5	0.336066	0.409836	0.409836	0.401639	0.401639	0.442623	0.52459	0.491803	0.459016	0.409836	0.483607	0.516393	0.459016	0.459016	0.45082	0.42623	0.418033	0.483607	0.516393
66	0.57377	0.42623	0.47541	0.516393	0.663934	0.540984	0.459016	0.54918	0.52459	0.459016	0.590164	0.590164	0.532787	0.467213	0.47541	0.508197	0.516393	0.442623	0.47541	0.631148	0.47541	0.680328	0.590164	0.5	0.57377	0.483607	0.45082	0.467213	0.385246	0.409836	0.491803	0.45082	0.467213	0.327869	0.42623	0.45082	0.516393	0.418033	0.508197	0.45082	0.459016	0.467213	0.491803	0.467213	0.540984	0.508197	0.565574	0.45082	0.442623
67	0.540984	0.42623	0.508197	0.54918	0.663934	0.52459	0.540984	0.54918	0.590164	0.491803	0.52459	0.655738	0.565574	0.418033	0.442623	0.47541	0.598361	0.540984	0.508197	0.647541	0.557377	0.647541	0.57377	0.5	0.57377	0.581967	0.401639	0.434426	0.352459	0.377049	0.459016	0.45082	0.401639	0.393443	0.42623	0.483607	0.483607	0.45082	0.52459	0.45082	0.459016	0.54918	0.52459	0.516393	0.557377	0.540984	0.565574	0.5	0.47541
68	0.57377	0.557377	0.52459	0.5	0.614754	0.557377	0.540984	0.557377	0.508197	0.442623	0.491803	0.508197	0.54918	0.581967	0.57377	0.557377	0.516393	0.47541	0.557377	0.598361	0.532787	0.614754	0.540984	0.5	0.57377	0.483607	0.54918	0.532787	0.418033	0.508197	0.42623	0.483607	0.467213	0.295082	0.393443	0.45082	0.54918	0.54918	0.557377	0.598361	0.5	0.467213	0.5	0.565574	0.52459	0.598361	0.622951	0.532787	0.5
69	0.47541	0.401639	0.532787	0.508197	0.622951	0.614754	0.581967	0.581967	0.5	0.5	0.516393	0.5	0.47541	0.491803	0.434426	0.483607	0.42623	0.418033	0.516393	0.508197	0.434426	0.557377	0.540984	0.459016	0.483607	0.52459	0.459016	0.52459	0.409836	0.418033	0.336066	0.377049	0.491803	0.303279	0.303279	0.344262	0.459016	0.409836	0.516393	0.52459	0.368852	0.45082	0.47541	0.52459	0.467213	0.47541	0.5	0.45082	0.483607
70	0.45082	0.508197	0.516393	0.401639	0.516393	0.467213	0.467213	0.57377	0.42623	0.401639	0.508197	0.45082	0.467213	0.52459	0.491803	0.516393	0.467213	0.459016	0.532787	0.491803	0.5	0.663934	0.418033	0.491803	0.47541	0.508197	0.5	0.483607	0.442623	0.483607	0.360656	0.467213	0.557377	0.319672	0.368852	0.401639	0.557377	0.47541	0.590164	0.434426	0.5	0.385246	0.459016	0.459016	0.45082	0.516393	0.491803	0.377049	0.52459
71	0.532787	0.491803	0.557377	0.483607	0.614754	0.52459	0.508197	0.622951	0.42623	0.491803	0.442623	0.459016	0.483607	0.45082	0.47541	0.491803	0.5	0.442623	0.459016	0.45082	0.442623	0.532787	0.459016	0.467213	0.508197	0.5	0.483607	0.45082	0.368852	0.409836	0.393443	0.45082	0.5	0.327869	0.42623	0.434426	0.5	0.467213	0.557377	0.5	0.52459	0.442623	0.5	0.516393	0.491803	0.483607	0.57377	0.393443	0.344262
72	0.491803	0.5	0.581967	0.52459	0.622951	0.54918	0.54918	0.54918	0.5	0.385246	0.467213	0.5	0.52459	0.52459	0.45082	0.516393	0.459016	0.45082	0.45082	0.508197	0.516393	0.47541	0.516393	0.590164	0.467213	0.491803	0.540984	0.508197	0.491803	0.418033	0.401639	0.491803	0.557377	0.385246	0.401639	0.393443	0.52459	0.52459	0.516393	0.491803	0.483607	0.385246	0.42623	0.52459	0.434426	0.508197	0.598361	0.434426	0.5
73	0.631148	0.508197	0.491803	0.483607	0.565574	0.540984	0.459016	0.590164	0.442623	0.459016	0.491803	0.459016	0.516393	0.532787	0.540984	0.491803	0.434426	0.47541	0.47541	0.5	0.557377	0.5	0.459016	0.532787	0.540984	0.483607	0.54918	0.516393	0.401639	0.52459	0.393443	0.483607	0.54918	0.278689	0.377049	0.352459	0.581967	0.483607	0.52459	0.516393	0.459016	0.409836	0.5	0.54918	0.491803	0.565574	0.606557	0.409836	0.442623
74	0.540984	0.516393	0.516393	0.491803	0.557377	0.42623	0.5	0.614754	0.516393	0.516393	0.5	0.45082	0.565574	0.540984	0.54918	0.434426	0.442623	0.467213	0.45082	0.47541	0.598361	0.52459	0.483607	0.57377	0.516393	0.557377	0.52459	0.47541	0.442623	0.483607	0.401639	0.491803	0.540984	0.418033	0.54918	0.47541	0.57377	0.532787	0.540984	0.54918	0.434426	0.418033	0.557377	0.54918	0.5	0.52459	0.647541	0.418033	0.434426
75	0.52459	0.565574	0.54918	0.491803	0.581967	0.57377	0.52459	0.647541	0.532787	0.483607	0.54918	0.54918	0.557377	0.54918	0.614754	0.516393	0.491803	0.54918	0.516393	0.557377	0.647541	0.540984	0.483607	0.622951	0.532787	0.57377	0.491803	0.508197	0.47541	0.516393	0.385246	0.491803	0.47541	0.368852	0.5	0.442623	0.622951	0.581967	0.581967	0.532787	0.467213	0.434426	0.540984	0.54918	0.491803	0.459016	0.631148	0.483607	0.483607
76	0.631148	0.47541	0.491803	0.467213	0.52459	0.54918	0.467213	0.57377	0.442623	0.409836	0.540984	0.491803	0.516393	0.516393	0.508197	0.540984	0.434426	0.540984	0.459016	0.5	0.606557	0.45082	0.42623	0.581967	0.57377	0.532787	0.5	0.5	0.483607	0.557377	0.393443	0.467213	0.532787	0.459016	0.508197	0.5	0.663934	0.5	0.5	0.434426	0.459016	0.409836	0.467213	0.516393	0.47541	0.409836	0.57377	0.42623	0.393443
77	0.590164	0.54918	0.516393	0.516393	0.565574	0.622951	0.614754	0.57377	0.52459	0.532787	0.54918	0.581967	0.581967	0.540984	0.581967	0.532787	0.42623	0.54918	0.532787	0.57377	0.614754	0.47541	0.45082	0.57377	0.467213	0.590164	0.606557	0.47541	0.459016	0.516393	0.418033	0.5	0.491803	0.385246	0.434426	0.418033	0.581967	0.565574	0.491803	0.393443	0.483607	0.401639	0.57377	0.491803	0.54918	0.508197	0.491803	0.434426	0.483607
78	0.655738	0.606557	0.5	0.590164	0.631148	0.631148	0.5	0.57377	0.52459	0.540984	0.606557	0.540984	0.540984	0.581967	0.57377	0.557377	0.434426	0.491803	0.393443	0.483607	0.606557	0.401639	0.491803	0.47541	0.47541	0.5	0.647541	0.540984	0.491803	0.622951	0.508197	0.557377	0.516393	0.459016	0.54918	0.467213	0.516393	0.565574	0.54918	0.5	0.459016	0.393443	0.57377	0.516393	0.483607	0.54918	0.581967	0.409836	0.418033
79	0.590164	0.491803	0.442623	0.516393	0.598361	0.606557	0.45082	0.565574	0.47541	0.42623	0.508197	0.491803	0.598361	0.54918	0.508197	0.47541	0.434426	0.47541	0.311475	0.45082	0.52459	0.401639	0.360656	0.418033	0.459016	0.434426	0.614754	0.581967	0.45082	0.606557	0.47541	0.483607	0.532787	0.360656	0.459016	0.401639	0.532787	0.532787	0.532787	0.45082	0.508197	0.377049	0.467213	0.5	0.442623	0.483607	0.516393	0.368852	0.409836
80	0.540984	0.639344	0.52459	0.565574	0.663934	0.647541	0.459016	0.516393	0.52459	0.557377	0.614754	0.590164	0.54918	0.532787	0.47541	0.491803	0.5	0.508197	0.377049	0.516393	0.540984	0.352459	0.42623	0.516393	0.42623	0.516393	0.663934	0.5	0.418033	0.557377	0.508197	0.532787	0.5	0.377049	0.42623	0.385246	0.483607	0.532787	0.57377	0.483607	0.459016	0.42623	0.54918	0.5	0.459016	0.516393	0.5	0.467213	0.491803
81	0.532787	0.57377	0.491803	0.565574	0.631148	0.565574	0.5	0.54918	0.52459	0.508197	0.631148	0.557377	0.581967	0.491803	0.57377	0.57377	0.418033	0.459016	0.442623	0.5	0.52459	0.368852	0.47541	0.5	0.52459	0.434426	0.581967	0.516393	0.54918	0.508197	0.557377	0.598361	0.532787	0.508197	0.57377	0.565574	0.54918	0.5	0.57377	0.516393	0.47541	0.418033	0.483607	0.45082	0.52459	0.516393	0.54918	0.483607	0.393443
82	0.54918	0.57377	0.508197	0.54918	0.631148	0.606557	0.508197	0.606557	0.491803	0.540984	0.606557	0.508197	0.532787	0.467213	0.52459	0.508197	0.45082	0.52459	0.557377	0.467213	0.590164	0.483607	0.52459	0.565574	0.52459	0.434426	0.5	0.54918	0.467213	0.47541	0.459016	0.598361	0.581967	0.393443	0.557377	0.5	0.565574	0.516393	0.508197	0.532787	0.409836	0.459016	0.483607	0.581967	0.508197	0.532787	0.590164	0.52459	0.409836
83	0.655738	0.606557	0.47541	0.631148	0.672131	0.581967	0.52459	0.467213	0.590164	0.491803	0.540984	0.508197	0.614754	0.565574	0.655738	0.57377	0.5	0.57377	0.540984	0.581967	0.688525	0.516393	0.557377	0.54918	0.590164	0.483607	0.581967	0.680328	0.516393	0.540984	0.557377	0.581967	0.483607	0.42623	0.47541	0.483607	0.532787	0.5	0.508197	0.631148	0.459016	0.47541	0.565574	0.565574	0.557377	0.663934	0.663934	0.532787	0.52459
84	0.606557	0.57377	0.508197	0.565574	0.606557	0.631148	0.52459	0.54918	0.52459	0.459016	0.557377	0.57377	0.647541	0.5	0.57377	0.57377	0.483607	0.606557	0.557377	0.483607	0.57377	0.565574	0.557377	0.54918	0.606557	0.434426	0.532787	0.581967	0.516393	0.47541	0.557377	0.598361	0.516393	0.42623	0.491803	0.532787	0.614754	0.532787	0.540984	0.54918	0.459016	0.483607	0.5	0.516393	0.590164	0.508197	0.54918	0.516393	0.459016
85	0.606557	0.557377	0.557377	0.565574	0.606557	0.598361	0.540984	0.581967	0.52459	0.360656	0.508197	0.47541	0.516393	0.45082	0.557377	0.57377	0.5	0.557377	0.508197	0.5	0.57377	0.631148	0.639344	0.516393	0.639344	0.45082	0.54918	0.614754	0.581967	0.557377	0.557377	0.598361	0.54918	0.442623	0.459016	0.5	0.565574	0.532787	0.57377	0.532787	0.47541	0.491803	0.483607	0.5	0.52459	0.483607	0.5	0.516393	0.491803
86	0.557377	0.557377	0.540984	0.540984	0.631148	0.557377	0.540984	0.581967	0.57377	0.352459	0.581967	0.532787	0.491803	0.459016	0.54918	0.565574	0.508197	0.565574	0.54918	0.540984	0.565574	0.590164	0.54918	0.590164	0.598361	0.45082	0.532787	0.614754	0.54918	0.47541	0.459016	0.5	0.483607	0.409836	0.42623	0.516393	0.540984	0.590164	0.565574	0.52459	0.532787	0.467213	0.491803	0.57377	0.5	0.516393	0.57377	0.508197	0.459016
87	0.54918	0.491803	0.52459	0.540984	0.598361	0.52459	0.557377	0.57377	0.491803	0.368852	0.5	0.516393	0.491803	0.491803	0.5	0.483607	0.459016	0.565574	0.5	0.508197	0.565574	0.57377	0.565574	0.508197	0.5	0.483607	0.516393	0.581967	0.532787	0.491803	0.409836	0.418033	0.483607	0.393443	0.459016	0.45082	0.540984	0.540984	0.598361	0.491803	0.483607	0.385246	0.508197	0.540984	0.45082	0.434426	0.532787	0.418033	0.442623
88	0.598361	0.540984	0.565574	0.532787	0.696721	0.581967	0.5	0.598361	0.631148	0.459016	0.52459	0.557377	0.598361	0.47541	0.540984	0.508197	0.47541	0.52459	0.491803	0.532787	0.590164	0.614754	0.508197	0.52459	0.532787	0.5	0.614754	0.581967	0.540984	0.459016	0.57377	0.557377	0.565574	0.442623	0.442623	0.5	0.57377	0.57377	0.540984	0.491803	0.483607	0.491803	0.532787	0.516393	0.557377	0.532787	0.565574	0.45082	0.459016
89	0.557377	0.54918	0.491803	0.5	0.606557	0.516393	0.483607	0.540984	0.590164	0.336066	0.52459	0.598361	0.54918	0.418033	0.516393	0.516393	0.459016	0.557377	0.54918	0.557377	0.614754	0.631148	0.516393	0.532787	0.54918	0.516393	0.47541	0.590164	0.54918	0.459016	0.467213	0.540984	0.532787	0.409836	0.47541	0.491803	0.557377	0.590164	0.540984	0.467213	0.491803	0.47541	0.459016	0.508197	0.483607	0.47541	0.57377	0.491803	0.5
90	0.614754	0.540984	0.491803	0.491803	0.565574	0.540984	0.459016	0.655738	0.52459	0.385246	0.54918	0.565574	0.52459	0.467213	0.581967	0.565574	0.45082	0.5	0.5	0.540984	0.631148	0.606557	0.5	0.54918	0.540984	0.532787	0.532787	0.54918	0.532787	0.590164	0.47541	0.614754	0.631148	0.442623	0.557377	0.5	0.590164	0.606557	0.565574	0.42623	0.52459	0.47541	0.491803	0.516393	0.5	0.491803	0.54918	0.5	0.491803
91	0.57377	0.606557	0.47541	0.47541	0.598361	0.606557	0.540984	0.565574	0.622951	0.368852	0.516393	0.598361	0.557377	0.409836	0.54918	0.5	0.459016	0.565574	0.5	0.52459	0.598361	0.540984	0.483607	0.508197	0.45082	0.532787	0.598361	0.581967	0.54918	0.47541	0.52459	0.598361	0.565574	0.442623	0.47541	0.483607	0.508197	0.606557	0.5	0.360656	0.5	0.42623	0.459016	0.442623	0.54918	0.540984	0.508197	0.393443	0.459016
92	0.5	0.483607	0.483607	0.57377	0.639344	0.54918	0.557377	0.663934	0.5	0.532787	0.532787	0.483607	0.508197	0.434426	0.5	0.516393	0.393443	0.418033	0.5	0.47541	0.565574	0.459016	0.54918	0.540984	0.45082	0.508197	0.606557	0.491803	0.459016	0.516393	0.45082	0.47541	0.491803	0.385246	0.418033	0.42623	0.540984	0.590164	0.532787	0.42623	0.401639	0.47541	0.540984	0.508197	0.483607	0.42623	0.516393	0.45082	0.352459
93	0.52459	0.532787	0.47541	0.606557	0.639344	0.491803	0.467213	0.565574	0.516393	0.508197	0.540984	0.540984	0.5	0.434426	0.459016	0.491803	0.459016	0.45082	0.42623	0.532787	0.540984	0.491803	0.52459	0.467213	0.45082	0.467213	0.606557	0.491803	0.45082	0.557377	0.467213	0.508197	0.434426	0.409836	0.393443	0.409836	0.45082	0.565574	0.540984	0.442623	0.393443	0.459016	0.5	0.516393	0.418033	0.42623	0.45082	0.483607	0.401639
94	0.516393	0.52459	0.598361	0.532787	0.581967	0.516393	0.467213	0.557377	0.57377	0.45082	0.491803	0.581967	0.54918	0.52459	0.581967	0.516393	0.5	0.508197	0.45082	0.57377	0.54918	0.54918	0.516393	0.508197	0.491803	0.57377	0.54918	0.516393	0.508197	0.467213	0.540984	0.581967	0.57377	0.483607	0.467213	0.516393	0.491803	0.540984	0.508197	0.434426	0.565574	0.491803	0.42623	0.52459	0.516393	0.483607	0.540984	0.491803	0.409836
95	0.540984	0.491803	0.52459	0.467213	0.614754	0.52459	0.47541	0.5	0.508197	0.360656	0.57377	0.52459	0.467213	0.516393	0.459016	0.47541	0.516393	0.540984	0.508197	0.565574	0.557377	0.565574	0.557377	0.516393	0.442623	0.532787	0.483607	0.5	0.45082	0.393443	0.47541	0.516393	0.565574	0.47541	0.508197	0.434426	0.581967	0.532787	0.540984	0.5	0.52459	0.5	0.45082	0.5	0.47541	0.47541	0.467213	0.385246	0.459016
96	0.516393	0.491803	0.590164	0.532787	0.614754	0.52459	0.508197	0.540984	0.47541	0.47541	0.508197	0.409836	0.54918	0.581967	0.57377	0.52459	0.532787	0.459016	0.47541	0.54918	0.57377	0.45082	0.57377	0.5	0.47541	0.434426	0.54918	0.532787	0.5	0.52459	0.47541	0.5	0.598361	0.47541	0.52459	0.467213	0.54918	0.54918	0.52459	0.483607	0.540984	0.47541	0.483607	0.54918	0.442623	0.5	0.557377	0.442623	0.360656
[truncated: 47 more columns]
